# Supplementary material for: Integrative taxonomy reveals first record of Loxoscelesrufescens (Dufour, 1820) (Araneae, Sicariidae) in the Philippines
Source: Biodivers Data J. 2024 Feb 19;12:e117072. doi: 10.3897/BDJ.12.e117072 (PMC10897833; doi:10.3897/BDJ.12.e117072)
Supplement: XML Treatment for Loxosceles rufescens [file BDJ.12.e117072-treatment1.xml]

<!DOCTYPE tp:taxon-treatment
  PUBLIC "-//TaxonX//DTD Taxonomic Treatment Publishing DTD v0 20100105//EN" "tax-treatment-NSO.dtd">
<tp:taxon-treatment xmlns:tp="http://www.plazi.org/taxpub"><tp:treatment-meta><mixed-citation publication-type="journal"><person-group><name><surname>Barrion-Dupo</surname><given-names>Aimee Lynn A.</given-names></name><name><surname>Lit, Jr.</surname><given-names>Ireneo L.</given-names></name><name><surname>Duran</surname><given-names>Camille Faith D.</given-names></name><name><surname>Cammayo</surname><given-names>Ma. Francia Kyla M.</given-names></name><name><surname>Alviola</surname><given-names>Marnelli S.</given-names></name><name><surname>Mercado</surname><given-names>Sheila Mae Q.</given-names></name><name><surname>Osio</surname><given-names>Cecille Ann L.</given-names></name><name><surname>Eusebio</surname><given-names>Orlando L.</given-names></name><name><surname>Lucañas</surname><given-names>Cristian C.</given-names></name><name><surname>Barrion</surname><given-names>Alberto T.</given-names></name></person-group><article-title>Integrative taxonomy reveals first record of <italic><tp:taxon-name><tp:taxon-name-part taxon-name-part-type="genus" reg="Loxosceles">Loxosceles</tp:taxon-name-part><tp:taxon-name-part taxon-name-part-type="species" reg="rufescens">rufescens</tp:taxon-name-part></tp:taxon-name></italic> (Dufour, 1820) (<tp:taxon-name><tp:taxon-name-part taxon-name-part-type="order">Araneae</tp:taxon-name-part></tp:taxon-name>, <tp:taxon-name><tp:taxon-name-part taxon-name-part-type="family">Sicariidae</tp:taxon-name-part></tp:taxon-name>) in the Philippines</article-title><source>Biodivers Data J</source><day>19</day><month>02</month><year>2024</year><volume>12</volume><pub-id pub-id-type="doi">10.3897/BDJ.12.e117072</pub-id></mixed-citation></tp:treatment-meta><tp:nomenclature><tp:taxon-name>
            <object-id xmlns:xlink="http://www.w3.org/1999/xlink" content-type="arpha" xlink:type="simple">546FABA6-6D99-5D3D-9F54-EF113A2A68BF</object-id>
            <tp:taxon-name-part taxon-name-part-type="genus">Loxosceles</tp:taxon-name-part>
            <tp:taxon-name-part taxon-name-part-type="species">rufescens</tp:taxon-name-part>
          </tp:taxon-name><tp:taxon-authority>(Dufour, 1820)</tp:taxon-authority><tp:nomenclature-citation-list><tp:nomenclature-citation><tp:taxon-name>
                <tp:taxon-name-part taxon-name-part-type="genus" reg="Loxosceles"/>
                <tp:taxon-name-part taxon-name-part-type="species" reg="rufescens"/>
              </tp:taxon-name><comment><italic><tp:taxon-name><tp:taxon-name-part taxon-name-part-type="genus" reg="Scytodes">Scytodes</tp:taxon-name-part><tp:taxon-name-part taxon-name-part-type="species" reg="rufescens">rufescens</tp:taxon-name-part></tp:taxon-name></italic> Dufour, 1820 - <xref ref-type="bibr" rid="B10910641">Dufour (1820)</xref>: 203; For full synonymy, see World Spider Catalogue.</comment></tp:nomenclature-citation></tp:nomenclature-citation-list></tp:nomenclature><tp:treatment-sec sec-type="materials"><title>Materials</title><list list-type="alpha-lower" list-content="occurrences"><list-item><p><bold>Type status:</bold> <named-content xmlns:xlink="http://www.w3.org/1999/xlink" content-type="dwc:typeStatus" xlink:type="simple">Other material</named-content>. <bold>Occurrence:</bold> catalogNumber: <named-content xmlns:xlink="http://www.w3.org/1999/xlink" content-type="dwc:catalogNumber" xlink:type="simple">ARA-00526, 527; 528-530</named-content>; individualCount: <named-content xmlns:xlink="http://www.w3.org/1999/xlink" content-type="dwc:individualCount" xlink:type="simple">5</named-content>; sex: <named-content xmlns:xlink="http://www.w3.org/1999/xlink" content-type="dwc:sex" xlink:type="simple">2 males, 3 females</named-content>; lifeStage: <named-content xmlns:xlink="http://www.w3.org/1999/xlink" content-type="dwc:lifeStage" xlink:type="simple">adult</named-content>; preparations: <named-content xmlns:xlink="http://www.w3.org/1999/xlink" content-type="dwc:preparations" xlink:type="simple">in EtOH</named-content>; occurrenceID: <named-content xmlns:xlink="http://www.w3.org/1999/xlink" content-type="dwc:occurrenceID" xlink:type="simple">617D84B3-4CE3-58F4-980F-0AD6ABA92187</named-content>; <bold>Location:</bold> country: <named-content xmlns:xlink="http://www.w3.org/1999/xlink" content-type="dwc:country" xlink:type="simple">Philippines</named-content>; stateProvince: <named-content xmlns:xlink="http://www.w3.org/1999/xlink" content-type="dwc:stateProvince" xlink:type="simple">Batangas</named-content>; municipality: <named-content xmlns:xlink="http://www.w3.org/1999/xlink" content-type="dwc:municipality" xlink:type="simple">Lobo</named-content>; locality: <named-content xmlns:xlink="http://www.w3.org/1999/xlink" content-type="dwc:locality" xlink:type="simple">Brgy. Biga, Kamantigue Cave</named-content>; verbatimLocality: <named-content xmlns:xlink="http://www.w3.org/1999/xlink" content-type="dwc:verbatimLocality" xlink:type="simple">PHILIPPINES: Luzon, Batangas, Lobo, Biga: Kamantigue Cave</named-content>; <bold>Identification:</bold> identificationID: <named-content xmlns:xlink="http://www.w3.org/1999/xlink" content-type="dwc:identificationID" xlink:type="simple"><tp:taxon-name><tp:taxon-name-part taxon-name-part-type="genus" reg="Loxosceles">Loxosceles</tp:taxon-name-part><tp:taxon-name-part taxon-name-part-type="species" reg="rufescens">rufescens</tp:taxon-name-part></tp:taxon-name></named-content>; identifiedBy: <named-content xmlns:xlink="http://www.w3.org/1999/xlink" content-type="dwc:identifiedBy" xlink:type="simple">NICER P3</named-content>; <bold>Event:</bold> eventDate: <named-content xmlns:xlink="http://www.w3.org/1999/xlink" content-type="dwc:eventDate" xlink:type="simple">11-09-2022</named-content>; year: <named-content xmlns:xlink="http://www.w3.org/1999/xlink" content-type="dwc:year" xlink:type="simple">2022</named-content>; month: <named-content xmlns:xlink="http://www.w3.org/1999/xlink" content-type="dwc:month" xlink:type="simple">09</named-content>; day: <named-content xmlns:xlink="http://www.w3.org/1999/xlink" content-type="dwc:day" xlink:type="simple">11</named-content>; habitat: <named-content xmlns:xlink="http://www.w3.org/1999/xlink" content-type="dwc:habitat" xlink:type="simple">Kamantigue Cave</named-content>; <bold>Record Level:</bold> type: <named-content xmlns:xlink="http://www.w3.org/1999/xlink" content-type="dwc:type" xlink:type="simple">PhysicalObject</named-content>; institutionID: <named-content xmlns:xlink="http://www.w3.org/1999/xlink" content-type="dwc:institutionID" xlink:type="simple">UPLB MNH</named-content>; institutionCode: <named-content xmlns:xlink="http://www.w3.org/1999/xlink" content-type="dwc:institutionCode" xlink:type="simple">UPLBMNH</named-content></p></list-item><list-item><p><bold>Type status:</bold> <named-content xmlns:xlink="http://www.w3.org/1999/xlink" content-type="dwc:typeStatus" xlink:type="simple">Other material</named-content>. <bold>Occurrence:</bold> catalogNumber: <named-content xmlns:xlink="http://www.w3.org/1999/xlink" content-type="dwc:catalogNumber" xlink:type="simple">ARA-00531, 532, 533, 534</named-content>; individualCount: <named-content xmlns:xlink="http://www.w3.org/1999/xlink" content-type="dwc:individualCount" xlink:type="simple">4</named-content>; sex: <named-content xmlns:xlink="http://www.w3.org/1999/xlink" content-type="dwc:sex" xlink:type="simple">1 male, 2 females, 1 juvenile</named-content>; lifeStage: <named-content xmlns:xlink="http://www.w3.org/1999/xlink" content-type="dwc:lifeStage" xlink:type="simple">3 adults, 1 juvenile</named-content>; preparations: <named-content xmlns:xlink="http://www.w3.org/1999/xlink" content-type="dwc:preparations" xlink:type="simple">in EtOH</named-content>; occurrenceID: <named-content xmlns:xlink="http://www.w3.org/1999/xlink" content-type="dwc:occurrenceID" xlink:type="simple">31CBAEC6-CBA0-5A85-B4C4-BC53671C4089</named-content>; <bold>Location:</bold> country: <named-content xmlns:xlink="http://www.w3.org/1999/xlink" content-type="dwc:country" xlink:type="simple">Philippines</named-content>; stateProvince: <named-content xmlns:xlink="http://www.w3.org/1999/xlink" content-type="dwc:stateProvince" xlink:type="simple">Batangas</named-content>; municipality: <named-content xmlns:xlink="http://www.w3.org/1999/xlink" content-type="dwc:municipality" xlink:type="simple">Lobo</named-content>; locality: <named-content xmlns:xlink="http://www.w3.org/1999/xlink" content-type="dwc:locality" xlink:type="simple">Brgy. Biga, Kamantigue Cave</named-content>; verbatimLocality: <named-content xmlns:xlink="http://www.w3.org/1999/xlink" content-type="dwc:verbatimLocality" xlink:type="simple">PHILIPPINES: Luzon, Batangas, Lobo, Biga: Kamantigue Cave</named-content>; <bold>Identification:</bold> identificationID: <named-content xmlns:xlink="http://www.w3.org/1999/xlink" content-type="dwc:identificationID" xlink:type="simple"><tp:taxon-name><tp:taxon-name-part taxon-name-part-type="genus" reg="Loxosceles">Loxosceles</tp:taxon-name-part><tp:taxon-name-part taxon-name-part-type="species" reg="rufescens">rufescens</tp:taxon-name-part></tp:taxon-name></named-content>; identifiedBy: <named-content xmlns:xlink="http://www.w3.org/1999/xlink" content-type="dwc:identifiedBy" xlink:type="simple">NICER P3</named-content>; <bold>Event:</bold> eventDate: <named-content xmlns:xlink="http://www.w3.org/1999/xlink" content-type="dwc:eventDate" xlink:type="simple">19-11-2022</named-content>; year: <named-content xmlns:xlink="http://www.w3.org/1999/xlink" content-type="dwc:year" xlink:type="simple">2022</named-content>; month: <named-content xmlns:xlink="http://www.w3.org/1999/xlink" content-type="dwc:month" xlink:type="simple">11</named-content>; day: <named-content xmlns:xlink="http://www.w3.org/1999/xlink" content-type="dwc:day" xlink:type="simple">19</named-content>; habitat: <named-content xmlns:xlink="http://www.w3.org/1999/xlink" content-type="dwc:habitat" xlink:type="simple">Kamantigue Cave</named-content>; <bold>Record Level:</bold> type: <named-content xmlns:xlink="http://www.w3.org/1999/xlink" content-type="dwc:type" xlink:type="simple">PhysicalObject</named-content>; institutionID: <named-content xmlns:xlink="http://www.w3.org/1999/xlink" content-type="dwc:institutionID" xlink:type="simple">UPLB MNH</named-content>; institutionCode: <named-content xmlns:xlink="http://www.w3.org/1999/xlink" content-type="dwc:institutionCode" xlink:type="simple">UPLBMNH</named-content></p></list-item></list></tp:treatment-sec><tp:treatment-sec sec-type="Description"><title>Description</title><p>Male (Fig. <xref ref-type="fig" rid="F10905038">2</xref>A). Total length 8.05 <underline>+</underline> 0.92. Carapace: length 4.30 <underline>+</underline> 0.14, width 3.40 <underline>+</underline> 0.57, height 1.75 <underline>+</underline> 0.21. Abdomen: length 3.75 <underline>+</underline> 1.06, width 2.18 <underline>+</underline> 0.46, height 2.08 <underline>+</underline> 0.18. Pedipalp length 3.75; femur 1.40 long; patella 0.45; tibia 1.00 long, 0.60 wide; cymbium 0.50 long, 0.40 wide; bulb 0.40 long. 0.45 wide and embolus 0.50 long.; palpal tibia length/width ratio 1.67. Embolus (1.19 + 0.01) as long as width of globular bulb (1.16 + 0.01).</p><p>Carapace pale orange-brown marked with dorsal dark orange-brown violin-shaped marking. Eyes six in three dyads in a recurved transverse row. Sternum pale yellowish to cream. Chelicerae, labium and maxillae reddish-brown. Legs orange-brown. Abdomen ground colour cream brown to greyish-brown, with short, grey setae. Leg formula 2-1-4-3 (Table <xref ref-type="table" rid="T10905045">2</xref>). Male palp. Cymbium noticeably shorter than tibia length (0.40:1.00), slightly longer than palp bulb. Embolus possessing a thin cylindrical shaft towards apex (Figs. 2B-2D). Female. Habitus as in (Fig. <xref ref-type="fig" rid="F10905038">2</xref>E) Total length 8.10 <underline>+</underline> 1.63. Carapace: length 3.38 <underline>+</underline> 0.62, width 2.83 <underline>+</underline> 0.42, height 1.86 <underline>+</underline> 0.15. Abdomen: length 4.73 <underline>+</underline> 1.17, width 2.85 <underline>+</underline> 0.66, height 3.05 <underline>+</underline> 0.90. Colouration and eye arrangement same as male. Leg formula as in male (Table <xref ref-type="table" rid="T10905045">2</xref>). Spermatheca (Fig. <xref ref-type="fig" rid="F10905038">2</xref>F) short and rounded distally, its anterior end rounded and directed towards each other (converging) and basal area relatively wide.</p></tp:treatment-sec><tp:treatment-sec sec-type="Distribution"><title>Distribution</title><p>Southern Europe, northern Africa to Afghanistan, Iran. Introduced to the USA, Mexico, Peru, Macronesia, South Africa, India, Yemen, China, Japan, Korea, Laos, Malaysia, Thailand, Australia, Hawaii and Philippines (new record).</p></tp:treatment-sec><tp:treatment-sec sec-type="Notes"><title>Notes</title><p>This represents a new record of the family <tp:taxon-name><tp:taxon-name-part taxon-name-part-type="family">Sicariidae</tp:taxon-name-part></tp:taxon-name> Keyserling, 1880 and species in the Philippines. It can be distinguished from other spider families in the Philippines by the six eyes arranged in three dyads in a recurved row, relatively flat carapace, rounded abdomen and tarsal claws two (compared to <tp:taxon-name><tp:taxon-name-part taxon-name-part-type="family">Scytodidae</tp:taxon-name-part></tp:taxon-name>: humped carapace, tarsal claws 2-3; and 6-eyed <tp:taxon-name><tp:taxon-name-part taxon-name-part-type="family">Pholcidae</tp:taxon-name-part></tp:taxon-name>: eyes arranged in two distinct triads, abdomen usually elongate and narrow, tarsal claws 2-3).The Philippine specimens exhibit the typical spermatheca and male palp features of the <italic><tp:taxon-name><tp:taxon-name-part taxon-name-part-type="genus" reg="Loxosceles"/><tp:taxon-name-part taxon-name-part-type="species" reg="rufescens">rufescens</tp:taxon-name-part></tp:taxon-name></italic>-species group (<xref ref-type="bibr" rid="B10910828">Binford et al. 2008</xref>, <xref ref-type="bibr" rid="B10911081">Fukushima et al. 2017</xref>). <xref ref-type="bibr" rid="B10910544">Brignoli (1969)</xref> and <xref ref-type="bibr" rid="B10911021">Zamani et al. (2020)</xref> noted several variations on the epigyne of <italic><tp:taxon-name><tp:taxon-name-part taxon-name-part-type="genus" reg="Loxosceles">L.</tp:taxon-name-part><tp:taxon-name-part taxon-name-part-type="species" reg="rufescens">rufescens</tp:taxon-name-part></tp:taxon-name></italic> in Mediterranean, Iran, Afghanistan and Turkmenistan species, but refrained from describing them as distinct species without additional specimens.</p><p>The spermatheca of Philippine specimens are short and rounded distally with reduced or absent spermathecal bilobation, similar to those from the Balkan Peninsula (<xref ref-type="bibr" rid="B10911117">Naumova and Deltshev 2021</xref>), Mexico (<xref ref-type="bibr" rid="B10910986">Valdez-Mondragón et al. 2018</xref>) and from Hormozgan in Iran (<xref ref-type="bibr" rid="B10911021">Zamani et al. 2020</xref>), but slightly differs in the size of the inner receptacle lobe. It also closely resembles the Australian specimen recovered in the Iberian Clade by <xref ref-type="bibr" rid="B10911063">Duncan et al. (2010)</xref>.</p><p>Similarly, the male palp of Philippine specimens conforms with the report of <xref ref-type="bibr" rid="B10910766">Lotz (2017)</xref> of <italic><tp:taxon-name><tp:taxon-name-part taxon-name-part-type="genus" reg="Loxosceles">L.</tp:taxon-name-part><tp:taxon-name-part taxon-name-part-type="species" reg="rufescens">rufescens</tp:taxon-name-part></tp:taxon-name></italic>: (a) the short cymbium; (b) cymbium slightly longer than palp bulb; (c) ratio of palp tibia length/height is 1.67; (d) palp cymbium noticeably shorter than the tibia [0.40:1.00]; and (d) embolus possessing a thin cylindrical shaft towards the apex (Fig. <xref ref-type="fig" rid="F10905038">2</xref>B-D).</p><p>Overall, the examined morphological characters of the Philippine species conform with the present description of <italic><tp:taxon-name><tp:taxon-name-part taxon-name-part-type="genus" reg="Loxosceles">L.</tp:taxon-name-part><tp:taxon-name-part taxon-name-part-type="species" reg="rufescens">rufescens</tp:taxon-name-part></tp:taxon-name></italic> as presented in <xref ref-type="bibr" rid="B10910766">Lotz (2017)</xref>, <xref ref-type="bibr" rid="B10910986">Valdez-Mondragón et al. (2018)</xref>,<xref ref-type="bibr" rid="B10911021">Zamani et al. (2020)</xref>, and <xref ref-type="bibr" rid="B10911117">Naumova and Deltshev (2021)</xref>.</p><p>Furthermore, the results of the molecular analysis corroborate those obtained using classical morphological techniques. The BLASTn results of the <italic>COI</italic> sequences generated from four Philippine spider specimens (412–433 bp long) reveals significantly high similarity (percent identity = 98–100%) with those of <italic><tp:taxon-name><tp:taxon-name-part taxon-name-part-type="genus" reg="Loxosceles">L.</tp:taxon-name-part><tp:taxon-name-part taxon-name-part-type="species" reg="rufescens">rufescens</tp:taxon-name-part></tp:taxon-name></italic>. Meanwhile, the pairwise distance between the Philippine samples and those from Mediterranean samples ranges from zero to nearly 0.1 (Table <xref ref-type="table" rid="T10905046">3</xref>). Although the taxonomy of <italic><tp:taxon-name><tp:taxon-name-part taxon-name-part-type="genus" reg="Loxosceles">L.</tp:taxon-name-part><tp:taxon-name-part taxon-name-part-type="species" reg="rufescens">rufescens</tp:taxon-name-part></tp:taxon-name></italic> is not yet fully resolved (<xref ref-type="bibr" rid="B10911063">Duncan et al. 2010</xref>), the Philippine specimens closely match those presently considered as <italic><tp:taxon-name><tp:taxon-name-part taxon-name-part-type="genus" reg="Loxosceles">L.</tp:taxon-name-part><tp:taxon-name-part taxon-name-part-type="species" reg="rufescens">rufescens</tp:taxon-name-part></tp:taxon-name></italic>.</p><p>Interestingly, distances between Philippine specimens and those from India (Maharashtra), Portugal (Porto Santo) and Spain (Sagunt) were recovered to be zero. Historically around the 18<sup>th</sup> century, there is an existing trade route between India - Philippines (<xref ref-type="bibr" rid="B11158997">Seshan 2006</xref>, <xref ref-type="bibr" rid="B11159006">Eang 2011</xref>), countries which were occupied by Portugal and Spain, respectively. Given this, it is possible that the Philippine populations have been introduced via this trade route. This hypothesis can be tested if other specimens of <italic><tp:taxon-name><tp:taxon-name-part taxon-name-part-type="genus" reg="Loxosceles">L.</tp:taxon-name-part><tp:taxon-name-part taxon-name-part-type="species" reg="rufescens">rufescens</tp:taxon-name-part></tp:taxon-name></italic> could be observed in areas following this trade route; unfortunately, molecular information from specimens in Perak, Malaysia is lacking. However, the distance between the eyes of females from Philippines resemble those from Malaysia (eye dyads separated by ~ 2-2.5 median eye diameter), but with slightly more recurved eyes (<xref ref-type="bibr" rid="B10911063">Duncan et al. 2010</xref>).</p><p>Additionaly, distances between Philippine specimens and those from Australia (Adelaide) and USA (New York) were also recovered to be zero. <xref ref-type="bibr" rid="B10911063">Duncan et al. (2010)</xref> recovered both specimens to belong to the Iberian clade of <italic><tp:taxon-name><tp:taxon-name-part taxon-name-part-type="genus" reg="Loxosceles">L.</tp:taxon-name-part><tp:taxon-name-part taxon-name-part-type="species" reg="rufescens">rufescens</tp:taxon-name-part></tp:taxon-name></italic>. However, this may suggest an alternative route of introduction for the Philippine population.</p><p>On the other hand, Philippine specimens were recovered to be distant from those from Guangxi, China suggesting that they may have followed different routes of introduction. <xref ref-type="bibr" rid="B11159074">Luo and Li (2015)</xref> suggested that <italic><tp:taxon-name><tp:taxon-name-part taxon-name-part-type="genus" reg="Loxosceles">L.</tp:taxon-name-part><tp:taxon-name-part taxon-name-part-type="species" reg="rufescens">rufescens</tp:taxon-name-part></tp:taxon-name></italic> was introduced to China around 42,710-46,008 years ago which coincides with the movement of modern humans to East and South-East Asia.</p><p>Phylogenetic analysis shows three major clusters consisting of <italic><tp:taxon-name><tp:taxon-name-part taxon-name-part-type="genus" reg="Loxosceles">L.</tp:taxon-name-part><tp:taxon-name-part taxon-name-part-type="species" reg="rufescens">rufescens</tp:taxon-name-part></tp:taxon-name></italic> specimens (100% bootstrap support), Canarian species (74% bootstrap) and <italic><tp:taxon-name><tp:taxon-name-part taxon-name-part-type="genus" reg="Loxosceles">L.</tp:taxon-name-part><tp:taxon-name-part taxon-name-part-type="species" reg="persica">persica</tp:taxon-name-part></tp:taxon-name></italic> (57% bootstrap) (Fig. <xref ref-type="fig" rid="F10910450">3</xref>). In the <italic><tp:taxon-name><tp:taxon-name-part taxon-name-part-type="genus" reg="Loxosceles">L.</tp:taxon-name-part><tp:taxon-name-part taxon-name-part-type="species" reg="rufescens">rufescens</tp:taxon-name-part></tp:taxon-name></italic> cluster, the specimens from Kamantigue Cave, Lobo, Batangas (PH1–PH4) are grouped together with specimens from Australia (AU), Gran Canaria (GC), India (ID), Portugal (PT), Spain (SS) and America (US). This group is sister to a clade of <italic><tp:taxon-name><tp:taxon-name-part taxon-name-part-type="genus" reg="Loxosceles">L.</tp:taxon-name-part><tp:taxon-name-part taxon-name-part-type="species" reg="rufescens">rufescens</tp:taxon-name-part></tp:taxon-name></italic> specimens from China (GH), Turkey (KT), Italy (SI) and Spain (CS, VS).</p></tp:treatment-sec><tp:treatment-sec><!--Section generated to contain objects referenced in tp:taxon-treatment.--><fig id="F10905038" position="float" orientation="portrait"><object-id xmlns:xlink="http://www.w3.org/1999/xlink" content-type="arpha" xlink:type="simple">4874FDFF-AD63-5231-9B1B-1B83BD74585E</object-id><object-id xmlns:xlink="http://www.w3.org/1999/xlink" content-type="doi" xlink:type="simple">10.3897/BDJ.12.e117072.figure2</object-id><label>Figure 2.</label><caption><p><italic><tp:taxon-name><tp:taxon-name-part taxon-name-part-type="genus" reg="Loxosceles">Loxosceles</tp:taxon-name-part><tp:taxon-name-part taxon-name-part-type="species" reg="rufescens">rufescens</tp:taxon-name-part></tp:taxon-name></italic> (Dufour, 1820), male (<bold>A-D</bold>) and female (<bold>E-F</bold>); Habitus, dorsal view (<bold>A, E</bold>); palp: prolateral (<bold>B</bold>), retrolateral (<bold>C</bold>), apical (<bold>D</bold>); spermatheca (<bold>F</bold>). Abbreviations: f - femur, p - patella, Ti - tibia, c - cymbium, b - bulb, e - embolus.</p></caption><graphic xmlns:xlink="http://www.w3.org/1999/xlink" xlink:href="bdj-12-e117072-g002.png" position="float" id="oo_944639.png" orientation="portrait" xlink:type="simple"><uri content-type="original_file" xlink:type="simple">https://binary.pensoft.net/fig/944639</uri></graphic></fig><table-wrap id="T10905045" position="float" orientation="portrait"><label>Table 2.</label><caption><p>Leg measurements of <italic><tp:taxon-name><tp:taxon-name-part taxon-name-part-type="genus" reg="Loxosceles">Loxosceles</tp:taxon-name-part><tp:taxon-name-part taxon-name-part-type="species" reg="rufescens">rufescens</tp:taxon-name-part></tp:taxon-name></italic> (Dufour, 1820) from the Philippines.</p></caption><table rules="all"><tbody><tr><td rowspan="1" colspan="1">Sex</td><td rowspan="1" colspan="1">Leg</td><td rowspan="1" colspan="1">Femur</td><td rowspan="1" colspan="1">Patella</td><td rowspan="1" colspan="1">Tibia</td><td rowspan="1" colspan="1">Metatarsus</td><td rowspan="1" colspan="1">Tarsus</td><td rowspan="1" colspan="1">Total</td></tr><tr><td rowspan="1" colspan="1">Male</td><td rowspan="1" colspan="1">1</td><td rowspan="1" colspan="1">7.25</td><td rowspan="1" colspan="1">0.88</td><td rowspan="1" colspan="1">8.30</td><td rowspan="1" colspan="1">8.65</td><td rowspan="1" colspan="1">1.33</td><td rowspan="1" colspan="1">26.40</td></tr><tr><td rowspan="1" colspan="1"/><td rowspan="1" colspan="1">2</td><td rowspan="1" colspan="1">8.95</td><td rowspan="1" colspan="1">1.08</td><td rowspan="1" colspan="1">9.20</td><td rowspan="1" colspan="1">9.25</td><td rowspan="1" colspan="1">1.65</td><td rowspan="1" colspan="1">30.13</td></tr><tr><td rowspan="1" colspan="1"/><td rowspan="1" colspan="1">3</td><td rowspan="1" colspan="1">6.55</td><td rowspan="1" colspan="1">0.90</td><td rowspan="1" colspan="1">7.55</td><td rowspan="1" colspan="1">7.45</td><td rowspan="1" colspan="1">1.45</td><td rowspan="1" colspan="1">23.90</td></tr><tr><td rowspan="1" colspan="1"/><td rowspan="1" colspan="1">4</td><td rowspan="1" colspan="1">7.10</td><td rowspan="1" colspan="1">0.85</td><td rowspan="1" colspan="1">7.00</td><td rowspan="1" colspan="1">7.50</td><td rowspan="1" colspan="1">1.68</td><td rowspan="1" colspan="1">24.13</td></tr><tr><td rowspan="1" colspan="1"/><td rowspan="1" colspan="1">Pedipalp</td><td rowspan="1" colspan="1">1.33</td><td rowspan="1" colspan="1">0.28</td><td rowspan="1" colspan="1">0.75</td><td rowspan="1" colspan="1">-</td><td rowspan="1" colspan="1">1.33</td><td rowspan="1" colspan="1">3.68</td></tr><tr><td rowspan="1" colspan="1">Female</td><td rowspan="1" colspan="1">1</td><td rowspan="1" colspan="1">5.33</td><td rowspan="1" colspan="1">0.91</td><td rowspan="1" colspan="1">5.80</td><td rowspan="1" colspan="1">5.00</td><td rowspan="1" colspan="1">1.09</td><td rowspan="1" colspan="1">18.13</td></tr><tr><td rowspan="1" colspan="1"/><td rowspan="1" colspan="1">2</td><td rowspan="1" colspan="1">5.85</td><td rowspan="1" colspan="1">0.96</td><td rowspan="1" colspan="1">6.28</td><td rowspan="1" colspan="1">5.58</td><td rowspan="1" colspan="1">1.18</td><td rowspan="1" colspan="1">19.84</td></tr><tr><td rowspan="1" colspan="1"/><td rowspan="1" colspan="1">3</td><td rowspan="1" colspan="1">4.85</td><td rowspan="1" colspan="1">1.00</td><td rowspan="1" colspan="1">4.45</td><td rowspan="1" colspan="1">4.83</td><td rowspan="1" colspan="1">1.05</td><td rowspan="1" colspan="1">16.21</td></tr><tr><td rowspan="1" colspan="1"/><td rowspan="1" colspan="1">4</td><td rowspan="1" colspan="1">5.31</td><td rowspan="1" colspan="1">0.95</td><td rowspan="1" colspan="1">5.43</td><td rowspan="1" colspan="1">6.18</td><td rowspan="1" colspan="1">1.13</td><td rowspan="1" colspan="1">18.99</td></tr><tr><td rowspan="1" colspan="1"/><td rowspan="1" colspan="1">Pedipalp</td><td rowspan="1" colspan="1">1.21</td><td rowspan="1" colspan="1">0.35</td><td rowspan="1" colspan="1">0.83</td><td rowspan="1" colspan="1">-</td><td rowspan="1" colspan="1">1.21</td><td rowspan="1" colspan="1">3.60</td></tr></tbody></table></table-wrap><table-wrap id="T10905046" position="float" orientation="portrait"><label>Table 3.</label><caption><p>Pairwise Distance Matrix of <italic>COI</italic> sequences of <italic><tp:taxon-name><tp:taxon-name-part taxon-name-part-type="genus" reg="Loxosceles">Loxosceles</tp:taxon-name-part><tp:taxon-name-part taxon-name-part-type="species" reg="rufescens">rufescens</tp:taxon-name-part></tp:taxon-name></italic> (Dufour, 1820) from the Philippines and other localities: AU – Adelaide, Australia; CS – Cabo de Gata, Spain; CH – Guangxi, China; GC – Subida San Felipe, Gran Canaria; ID – Maharastra, India; KT – Kepez, Turkey; PH – Batangas, Philippines; PT – Porto Santo, Portugal; SI – Sardinia, Italy; SS – Sagunt, Spain; US – New York, USA; VS – Vilamarxant, Spain.</p></caption><table rules="all"><tbody><tr><td rowspan="1" colspan="1"/><td rowspan="1" colspan="1">
              <bold>AU</bold>
            </td><td rowspan="1" colspan="1">
              <bold>CH</bold>
            </td><td rowspan="1" colspan="1">
              <bold>CS</bold>
            </td><td rowspan="1" colspan="1">
              <bold>GC</bold>
            </td><td rowspan="1" colspan="1">
              <bold>ID</bold>
            </td><td rowspan="1" colspan="1">
              <bold>KT</bold>
            </td><td rowspan="1" colspan="1">
              <bold>PH1</bold>
            </td><td rowspan="1" colspan="1">
              <bold>PH2</bold>
            </td><td rowspan="1" colspan="1">
              <bold>PH3</bold>
            </td><td rowspan="1" colspan="1">
              <bold>PH4</bold>
            </td><td rowspan="1" colspan="1">
              <bold>PT</bold>
            </td><td rowspan="1" colspan="1">
              <bold>SI</bold>
            </td><td rowspan="1" colspan="1">
              <bold>SS</bold>
            </td><td rowspan="1" colspan="1">
              <bold>US</bold>
            </td><td rowspan="1" colspan="1">
              <bold>VS</bold>
            </td></tr><tr><td rowspan="1" colspan="1">
              <bold>AU</bold>
            </td><td rowspan="1" colspan="1"/><td rowspan="1" colspan="1">0.0221</td><td rowspan="1" colspan="1">0.0248</td><td rowspan="1" colspan="1">0.0024</td><td rowspan="1" colspan="1">0.0000</td><td rowspan="1" colspan="1">0.0229</td><td rowspan="1" colspan="1">0.0000</td><td rowspan="1" colspan="1">0.0000</td><td rowspan="1" colspan="1">0.0000</td><td rowspan="1" colspan="1">0.0000</td><td rowspan="1" colspan="1">0.0000</td><td rowspan="1" colspan="1">0.0224</td><td rowspan="1" colspan="1">0.0000</td><td rowspan="1" colspan="1">0.0000</td><td rowspan="1" colspan="1">0.0201</td></tr><tr><td rowspan="1" colspan="1">
              <bold>CH</bold>
            </td><td rowspan="1" colspan="1">0.0731</td><td rowspan="1" colspan="1"/><td rowspan="1" colspan="1">0.0105</td><td rowspan="1" colspan="1">0.0241</td><td rowspan="1" colspan="1">0.0249</td><td rowspan="1" colspan="1">0.0029</td><td rowspan="1" colspan="1">0.0237</td><td rowspan="1" colspan="1">0.0249</td><td rowspan="1" colspan="1">0.0242</td><td rowspan="1" colspan="1">0.0238</td><td rowspan="1" colspan="1">0.0237</td><td rowspan="1" colspan="1">0.0113</td><td rowspan="1" colspan="1">0.0237</td><td rowspan="1" colspan="1">0.0225</td><td rowspan="1" colspan="1">0.0111</td></tr><tr><td rowspan="1" colspan="1">
              <bold>CS</bold>
            </td><td rowspan="1" colspan="1">0.0851</td><td rowspan="1" colspan="1">0.0314</td><td rowspan="1" colspan="1"/><td rowspan="1" colspan="1">0.0259</td><td rowspan="1" colspan="1">0.0276</td><td rowspan="1" colspan="1">0.0111</td><td rowspan="1" colspan="1">0.0254</td><td rowspan="1" colspan="1">0.0267</td><td rowspan="1" colspan="1">0.0259</td><td rowspan="1" colspan="1">0.0255</td><td rowspan="1" colspan="1">0.0254</td><td rowspan="1" colspan="1">0.0077</td><td rowspan="1" colspan="1">0.0254</td><td rowspan="1" colspan="1">0.0252</td><td rowspan="1" colspan="1">0.0076</td></tr><tr><td rowspan="1" colspan="1">
              <bold>GC</bold>
            </td><td rowspan="1" colspan="1">0.0025</td><td rowspan="1" colspan="1">0.0832</td><td rowspan="1" colspan="1">0.0916</td><td rowspan="1" colspan="1"/><td rowspan="1" colspan="1">0.0028</td><td rowspan="1" colspan="1">0.0249</td><td rowspan="1" colspan="1">0.0022</td><td rowspan="1" colspan="1">0.0023</td><td rowspan="1" colspan="1">0.0023</td><td rowspan="1" colspan="1">0.0022</td><td rowspan="1" colspan="1">0.0022</td><td rowspan="1" colspan="1">0.0244</td><td rowspan="1" colspan="1">0.0022</td><td rowspan="1" colspan="1">0.0025</td><td rowspan="1" colspan="1">0.0223</td></tr><tr><td rowspan="1" colspan="1">
              <bold>ID</bold>
            </td><td rowspan="1" colspan="1">0.0000</td><td rowspan="1" colspan="1">0.0806</td><td rowspan="1" colspan="1">0.0944</td><td rowspan="1" colspan="1">0.0286</td><td rowspan="1" colspan="1"/><td rowspan="1" colspan="1">0.0248</td><td rowspan="1" colspan="1">0.0000</td><td rowspan="1" colspan="1">0.0000</td><td rowspan="1" colspan="1">0.0000</td><td rowspan="1" colspan="1">0.0000</td><td rowspan="1" colspan="1">0.0000</td><td rowspan="1" colspan="1">0.0259</td><td rowspan="1" colspan="1">0.0000</td><td rowspan="1" colspan="1">0.0000</td><td rowspan="1" colspan="1">0.0241</td></tr><tr><td rowspan="1" colspan="1">
              <bold>KT</bold>
            </td><td rowspan="1" colspan="1">0.0763</td><td rowspan="1" colspan="1">0.0023</td><td rowspan="1" colspan="1">0.0340</td><td rowspan="1" colspan="1">0.0816</td><td rowspan="1" colspan="1">0.0806</td><td rowspan="1" colspan="1"/><td rowspan="1" colspan="1">0.0247</td><td rowspan="1" colspan="1">0.0257</td><td rowspan="1" colspan="1">0.0250</td><td rowspan="1" colspan="1">0.0245</td><td rowspan="1" colspan="1">0.0244</td><td rowspan="1" colspan="1">0.0113</td><td rowspan="1" colspan="1">0.0244</td><td rowspan="1" colspan="1">0.0232</td><td rowspan="1" colspan="1">0.0118</td></tr><tr><td rowspan="1" colspan="1">
              <bold>PH1</bold>
            </td><td rowspan="1" colspan="1">0.0000</td><td rowspan="1" colspan="1">0.0805</td><td rowspan="1" colspan="1">0.0889</td><td rowspan="1" colspan="1">0.0023</td><td rowspan="1" colspan="1">0.0000</td><td rowspan="1" colspan="1">0.0834</td><td rowspan="1" colspan="1"/><td rowspan="1" colspan="1">0.0000</td><td rowspan="1" colspan="1">0.0000</td><td rowspan="1" colspan="1">0.0000</td><td rowspan="1" colspan="1">0.0000</td><td rowspan="1" colspan="1">0.0239</td><td rowspan="1" colspan="1">0.0000</td><td rowspan="1" colspan="1">0.0000</td><td rowspan="1" colspan="1">0.0218</td></tr><tr><td rowspan="1" colspan="1">
              <bold>PH2</bold>
            </td><td rowspan="1" colspan="1">0.0000</td><td rowspan="1" colspan="1">0.0846</td><td rowspan="1" colspan="1">0.0934</td><td rowspan="1" colspan="1">0.0024</td><td rowspan="1" colspan="1">0.0000</td><td rowspan="1" colspan="1">0.0877</td><td rowspan="1" colspan="1">0.0000</td><td rowspan="1" colspan="1"/><td rowspan="1" colspan="1">0.0000</td><td rowspan="1" colspan="1">0.0000</td><td rowspan="1" colspan="1">0.0000</td><td rowspan="1" colspan="1">0.0251</td><td rowspan="1" colspan="1">0.0000</td><td rowspan="1" colspan="1">0.0000</td><td rowspan="1" colspan="1">0.0230</td></tr><tr><td rowspan="1" colspan="1">
              <bold>PH3</bold>
            </td><td rowspan="1" colspan="1">0.0000</td><td rowspan="1" colspan="1">0.0822</td><td rowspan="1" colspan="1">0.0908</td><td rowspan="1" colspan="1">0.0024</td><td rowspan="1" colspan="1">0.0000</td><td rowspan="1" colspan="1">0.0852</td><td rowspan="1" colspan="1">0.0000</td><td rowspan="1" colspan="1">0.0000</td><td rowspan="1" colspan="1"/><td rowspan="1" colspan="1">0.0000</td><td rowspan="1" colspan="1">0.0000</td><td rowspan="1" colspan="1">0.0244</td><td rowspan="1" colspan="1">0.0000</td><td rowspan="1" colspan="1">0.0000</td><td rowspan="1" colspan="1">0.0219</td></tr><tr><td rowspan="1" colspan="1">
              <bold>PH4</bold>
            </td><td rowspan="1" colspan="1">0.0000</td><td rowspan="1" colspan="1">0.0806</td><td rowspan="1" colspan="1">0.0889</td><td rowspan="1" colspan="1">0.0023</td><td rowspan="1" colspan="1">0.0000</td><td rowspan="1" colspan="1">0.0835</td><td rowspan="1" colspan="1">0.0000</td><td rowspan="1" colspan="1">0.0000</td><td rowspan="1" colspan="1">0.0000</td><td rowspan="1" colspan="1"/><td rowspan="1" colspan="1">0.0000</td><td rowspan="1" colspan="1">0.0239</td><td rowspan="1" colspan="1">0.0000</td><td rowspan="1" colspan="1">0.0000</td><td rowspan="1" colspan="1">0.0219</td></tr><tr><td rowspan="1" colspan="1">
              <bold>PT</bold>
            </td><td rowspan="1" colspan="1">0.0000</td><td rowspan="1" colspan="1">0.0805</td><td rowspan="1" colspan="1">0.0889</td><td rowspan="1" colspan="1">0.0023</td><td rowspan="1" colspan="1">0.0000</td><td rowspan="1" colspan="1">0.0835</td><td rowspan="1" colspan="1">0.0000</td><td rowspan="1" colspan="1">0.0000</td><td rowspan="1" colspan="1">0.0000</td><td rowspan="1" colspan="1">0.0000</td><td rowspan="1" colspan="1"/><td rowspan="1" colspan="1">0.0239</td><td rowspan="1" colspan="1">0.0000</td><td rowspan="1" colspan="1">0.0000</td><td rowspan="1" colspan="1">0.0218</td></tr><tr><td rowspan="1" colspan="1">
              <bold>SI</bold>
            </td><td rowspan="1" colspan="1">0.0765</td><td rowspan="1" colspan="1">0.0340</td><td rowspan="1" colspan="1">0.0191</td><td rowspan="1" colspan="1">0.0865</td><td rowspan="1" colspan="1">0.0877</td><td rowspan="1" colspan="1">0.0339</td><td rowspan="1" colspan="1">0.0837</td><td rowspan="1" colspan="1">0.0880</td><td rowspan="1" colspan="1">0.0855</td><td rowspan="1" colspan="1">0.0840</td><td rowspan="1" colspan="1">0.0838</td><td rowspan="1" colspan="1"/><td rowspan="1" colspan="1">0.0239</td><td rowspan="1" colspan="1">0.0227</td><td rowspan="1" colspan="1">0.0062</td></tr><tr><td rowspan="1" colspan="1">
              <bold>SS</bold>
            </td><td rowspan="1" colspan="1">0.0000</td><td rowspan="1" colspan="1">0.0805</td><td rowspan="1" colspan="1">0.0889</td><td rowspan="1" colspan="1">0.0023</td><td rowspan="1" colspan="1">0.0000</td><td rowspan="1" colspan="1">0.0835</td><td rowspan="1" colspan="1">0.0000</td><td rowspan="1" colspan="1">0.0000</td><td rowspan="1" colspan="1">0.0000</td><td rowspan="1" colspan="1">0.0000</td><td rowspan="1" colspan="1">0.0000</td><td rowspan="1" colspan="1">0.0838</td><td rowspan="1" colspan="1"/><td rowspan="1" colspan="1">0.0000</td><td rowspan="1" colspan="1">0.0219</td></tr><tr><td rowspan="1" colspan="1">
              <bold>US</bold>
            </td><td rowspan="1" colspan="1">0.0000</td><td rowspan="1" colspan="1">0.0741</td><td rowspan="1" colspan="1">0.0862</td><td rowspan="1" colspan="1">0.0025</td><td rowspan="1" colspan="1">0.0000</td><td rowspan="1" colspan="1">0.0773</td><td rowspan="1" colspan="1">0.0000</td><td rowspan="1" colspan="1">0.0000</td><td rowspan="1" colspan="1">0.0000</td><td rowspan="1" colspan="1">0.0000</td><td rowspan="1" colspan="1">0.0000</td><td rowspan="1" colspan="1">0.0776</td><td rowspan="1" colspan="1">0.0000</td><td rowspan="1" colspan="1"/><td rowspan="1" colspan="1">0.0204</td></tr><tr><td rowspan="1" colspan="1">
              <bold>VS</bold>
            </td><td rowspan="1" colspan="1">0.0673</td><td rowspan="1" colspan="1">0.0338</td><td rowspan="1" colspan="1">0.0190</td><td rowspan="1" colspan="1">0.0778</td><td rowspan="1" colspan="1">0.0806</td><td rowspan="1" colspan="1">0.0364</td><td rowspan="1" colspan="1">0.0751</td><td rowspan="1" colspan="1">0.0789</td><td rowspan="1" colspan="1">0.0766</td><td rowspan="1" colspan="1">0.0753</td><td rowspan="1" colspan="1">0.0751</td><td rowspan="1" colspan="1">0.0141</td><td rowspan="1" colspan="1">0.0775</td><td rowspan="1" colspan="1">0.0682</td><td rowspan="1" colspan="1"/></tr></tbody></table></table-wrap><fig id="F10910450" position="float" orientation="portrait"><object-id xmlns:xlink="http://www.w3.org/1999/xlink" content-type="arpha" xlink:type="simple">65AE4464-CBAC-569F-B8AA-BF6429FE4D98</object-id><object-id xmlns:xlink="http://www.w3.org/1999/xlink" content-type="doi" xlink:type="simple">10.3897/BDJ.12.e117072.figure3</object-id><label>Figure 3.</label><caption><p>UPGMA tree generated using the <italic>COI</italic> sequences of the four Philippine <italic><tp:taxon-name><tp:taxon-name-part taxon-name-part-type="genus" reg="Loxosceles">Loxosceles</tp:taxon-name-part><tp:taxon-name-part taxon-name-part-type="species" reg="rufescens">rufescens</tp:taxon-name-part></tp:taxon-name></italic> (Dufour, 1892) specimens and 20 other <italic><tp:taxon-name><tp:taxon-name-part taxon-name-part-type="genus" reg="Loxosceles">Loxosceles</tp:taxon-name-part></tp:taxon-name></italic> species. Evolutionary distances were calculated using the Tamura-Nei parameter model with 1,000 bootstrap iterations. AU – Adelaide, Australia; CH – Guangxi, China; CS – Cabo de Gata, Spain; FI – Fars, Iran; GC – Subida San Felipe, Gran Canaria; ID - Maharashra, India; KT – Kepez, Turkey; PH – Batangas, Philippines; PT – Porto Santo, Portugal; SI – Sardinia, Italy; SS – Sagunt, Spain; US – New York, USA; VS – Vilamarxant, Spain; YI – Yazd, Iran.</p></caption><graphic xmlns:xlink="http://www.w3.org/1999/xlink" xlink:href="bdj-12-e117072-g003.png" position="float" id="oo_983639.png" orientation="portrait" xlink:type="simple"><uri content-type="original_file" xlink:type="simple">https://binary.pensoft.net/fig/983639</uri></graphic></fig></tp:treatment-sec><ref-list><ref id="B10910641"><element-citation xmlns:xlink="http://www.w3.org/1999/xlink" publication-type="article" xlink:type="simple"><person-group person-group-type="author"><name name-style="western"><surname>Dufour</surname><given-names>L.</given-names></name></person-group><year>1820</year><article-title>Descriptions de cinq arachnides nouvelles</article-title><source>Annales Générales des Sciences Physiques</source><volume>5</volume><fpage>198</fpage><lpage>209</lpage></element-citation></ref><ref id="B10910828"><element-citation xmlns:xlink="http://www.w3.org/1999/xlink" publication-type="article" xlink:type="simple"><person-group person-group-type="author"><name name-style="western"><surname>Binford</surname><given-names>Greta J.</given-names></name><name name-style="western"><surname>Callahan</surname><given-names>Melissa S.</given-names></name><name name-style="western"><surname>Bodner</surname><given-names>Melissa R.</given-names></name><name name-style="western"><surname>Rynerson</surname><given-names>Melody R.</given-names></name><name name-style="western"><surname>Núñez</surname><given-names>Pablo Berea</given-names></name><name name-style="western"><surname>Ellison</surname><given-names>Christopher E.</given-names></name><name name-style="western"><surname>Duncan</surname><given-names>Rebecca P.</given-names></name></person-group><year>2008</year><article-title>Phylogenetic relationships of <italic><tp:taxon-name><tp:taxon-name-part taxon-name-part-type="genus" reg="Loxosceles">Loxosceles</tp:taxon-name-part></tp:taxon-name></italic> and <italic><tp:taxon-name><tp:taxon-name-part taxon-name-part-type="genus" reg="Sicarius">Sicarius</tp:taxon-name-part></tp:taxon-name></italic> spiders are consistent with Western Gondwanan vicariance</article-title><source>Molecular Phylogenetics and Evolution</source><volume>49</volume><issue>2</issue><fpage>538</fpage><lpage>553</lpage><pub-id pub-id-type="doi">10.1016/j.ympev.2008.08.003</pub-id></element-citation></ref><ref id="B10911081"><element-citation xmlns:xlink="http://www.w3.org/1999/xlink" publication-type="article" xlink:type="simple"><person-group person-group-type="author"><name name-style="western"><surname>Fukushima</surname><given-names>Caroline Sayuri</given-names></name><name name-style="western"><surname>de Andrade</surname><given-names>Rute Maria Gonçalves</given-names></name><name name-style="western"><surname>Bertani</surname><given-names>Rogério</given-names></name></person-group><year>2017</year><article-title>Two new Brazilian species of <italic><tp:taxon-name><tp:taxon-name-part taxon-name-part-type="genus" reg="Loxosceles">Loxosceles</tp:taxon-name-part></tp:taxon-name></italic> Heinecken &amp; Lowe, 1832 with remarks on <italic><tp:taxon-name><tp:taxon-name-part taxon-name-part-type="genus" reg="Loxosceles"/><tp:taxon-name-part taxon-name-part-type="species" reg="amazonica">amazonica</tp:taxon-name-part></tp:taxon-name></italic> and <italic><tp:taxon-name><tp:taxon-name-part taxon-name-part-type="genus" reg="Loxosceles"/><tp:taxon-name-part taxon-name-part-type="species" reg="rufescens">rufescens</tp:taxon-name-part></tp:taxon-name></italic> groups (<tp:taxon-name><tp:taxon-name-part taxon-name-part-type="order">Araneae</tp:taxon-name-part></tp:taxon-name>, <tp:taxon-name><tp:taxon-name-part taxon-name-part-type="family">Sicariidae</tp:taxon-name-part></tp:taxon-name>)</article-title><source>ZooKeys</source><volume>667</volume><fpage>67</fpage><lpage>94</lpage><pub-id pub-id-type="doi">10.3897/zookeys.667.11369</pub-id></element-citation></ref><ref id="B10910544"><element-citation xmlns:xlink="http://www.w3.org/1999/xlink" publication-type="article" xlink:type="simple"><person-group person-group-type="author"><name name-style="western"><surname>Brignoli</surname><given-names>P. M.</given-names></name></person-group><year>1969</year><article-title>Note sugli <tp:taxon-name><tp:taxon-name-part taxon-name-part-type="family">Scytodidae</tp:taxon-name-part></tp:taxon-name> d’Italia e Malta (<tp:taxon-name><tp:taxon-name-part taxon-name-part-type="order">Araneae</tp:taxon-name-part></tp:taxon-name>)</article-title><source>Fragmenta Entomologica</source><volume>6</volume><fpage>121</fpage><lpage>166</lpage></element-citation></ref><ref id="B10911021"><element-citation xmlns:xlink="http://www.w3.org/1999/xlink" publication-type="article" xlink:type="simple"><person-group person-group-type="author"><name name-style="western"><surname>Zamani</surname><given-names>Alireza</given-names></name><name name-style="western"><surname>Mirshamsi</surname><given-names>Omid</given-names></name><name name-style="western"><surname>Marusik</surname><given-names>Yuri M</given-names></name></person-group><year>2020</year><article-title>‘Burning Violin’: The medically important spider genus <italic><tp:taxon-name><tp:taxon-name-part taxon-name-part-type="genus" reg="Loxosceles">Loxosceles</tp:taxon-name-part></tp:taxon-name></italic> (<tp:taxon-name><tp:taxon-name-part taxon-name-part-type="order">Araneae</tp:taxon-name-part></tp:taxon-name>: <tp:taxon-name><tp:taxon-name-part taxon-name-part-type="family">Sicariidae</tp:taxon-name-part></tp:taxon-name>) in Iran, Turkmenistan, and Afghanistan, with two new species</article-title><source>Journal of Medical Entomology</source><volume>58</volume><issue>2</issue><fpage>666</fpage><lpage>675</lpage><pub-id pub-id-type="doi">10.1093/jme/tjaa257</pub-id></element-citation></ref><ref id="B10911117"><element-citation xmlns:xlink="http://www.w3.org/1999/xlink" publication-type="article" xlink:type="simple"><person-group person-group-type="author"><name name-style="western"><surname>Naumova</surname><given-names>Maria</given-names></name><name name-style="western"><surname>Deltshev</surname><given-names>Christo</given-names></name></person-group><year>2021</year><article-title>New faunistic and taxonomic notes on the Haplogyne and Cribellate spiders (<tp:taxon-name><tp:taxon-name-part taxon-name-part-type="order">Araneae</tp:taxon-name-part></tp:taxon-name>: <tp:taxon-name><tp:taxon-name-part taxon-name-part-type="family">Dictynidae</tp:taxon-name-part></tp:taxon-name>, <tp:taxon-name><tp:taxon-name-part taxon-name-part-type="family">Dysderidae</tp:taxon-name-part></tp:taxon-name>, <tp:taxon-name><tp:taxon-name-part taxon-name-part-type="family">Eresidae</tp:taxon-name-part></tp:taxon-name>, <tp:taxon-name><tp:taxon-name-part taxon-name-part-type="family">Filistatidae</tp:taxon-name-part></tp:taxon-name>, <tp:taxon-name><tp:taxon-name-part taxon-name-part-type="family">Sicariidae</tp:taxon-name-part></tp:taxon-name>) from three Balkan countries</article-title><source>Acta Zoologica Academiae Scientiarum Hungaricae</source><volume>67</volume><issue>1</issue><fpage>63</fpage><lpage>76</lpage><pub-id pub-id-type="doi">10.17109/azh.67.1.63.2021</pub-id></element-citation></ref><ref id="B10910986"><element-citation xmlns:xlink="http://www.w3.org/1999/xlink" publication-type="article" xlink:type="simple"><person-group person-group-type="author"><name name-style="western"><surname>Valdez-Mondragón</surname><given-names>Alejandro</given-names></name><name name-style="western"><surname>Cortez-Roldán</surname><given-names>Mayra R.</given-names></name><name name-style="western"><surname>Juárez-Sánchez</surname><given-names>Alma R.</given-names></name><name name-style="western"><surname>Solís-Catalán</surname><given-names>Karen P.</given-names></name></person-group><year>2018</year><article-title>A new species of <italic><tp:taxon-name><tp:taxon-name-part taxon-name-part-type="genus" reg="Loxosceles">Loxosceles</tp:taxon-name-part></tp:taxon-name></italic> Heineken &amp; Lowe (<tp:taxon-name><tp:taxon-name-part taxon-name-part-type="order">Araneae</tp:taxon-name-part></tp:taxon-name>, <tp:taxon-name><tp:taxon-name-part taxon-name-part-type="family">Sicariidae</tp:taxon-name-part></tp:taxon-name>), with updated distribution records and biogeographical comments for the species from Mexico, including a new record of <italic><tp:taxon-name><tp:taxon-name-part taxon-name-part-type="genus" reg="Loxosceles">Loxosceles</tp:taxon-name-part><tp:taxon-name-part taxon-name-part-type="species" reg="rufescens">rufescens</tp:taxon-name-part></tp:taxon-name></italic> (Dufour)</article-title><source>ZooKeys</source><volume>802</volume><fpage>39</fpage><lpage>66</lpage><pub-id pub-id-type="doi">10.3897/zookeys.802.28445</pub-id></element-citation></ref><ref id="B10911063"><element-citation xmlns:xlink="http://www.w3.org/1999/xlink" publication-type="article" xlink:type="simple"><person-group person-group-type="author"><name name-style="western"><surname>Duncan</surname><given-names>Rebecca P.</given-names></name><name name-style="western"><surname>Rynerson</surname><given-names>Melody R.</given-names></name><name name-style="western"><surname>Ribera</surname><given-names>Carles</given-names></name><name name-style="western"><surname>Binford</surname><given-names>Greta J.</given-names></name></person-group><year>2010</year><article-title>Diversity of <italic><tp:taxon-name><tp:taxon-name-part taxon-name-part-type="genus" reg="Loxosceles">Loxosceles</tp:taxon-name-part></tp:taxon-name></italic> spiders in Northwestern Africa and molecular support for cryptic species in the <italic><tp:taxon-name><tp:taxon-name-part taxon-name-part-type="genus" reg="Loxosceles">Loxosceles</tp:taxon-name-part><tp:taxon-name-part taxon-name-part-type="species" reg="rufescens">rufescens</tp:taxon-name-part></tp:taxon-name></italic> lineage</article-title><source>Molecular Phylogenetics and Evolution</source><volume>55</volume><issue>1</issue><fpage>234</fpage><lpage>248</lpage><pub-id pub-id-type="doi">10.1016/j.ympev.2009.11.026</pub-id></element-citation></ref><ref id="B10910766"><element-citation xmlns:xlink="http://www.w3.org/1999/xlink" publication-type="article" xlink:type="simple"><person-group person-group-type="author"><name name-style="western"><surname>Lotz</surname><given-names>L. N.</given-names></name></person-group><year>2017</year><article-title>An update on the spider genus <italic><tp:taxon-name><tp:taxon-name-part taxon-name-part-type="genus" reg="Loxosceles">Loxosceles</tp:taxon-name-part></tp:taxon-name></italic> (<tp:taxon-name><tp:taxon-name-part taxon-name-part-type="order">Araneae</tp:taxon-name-part></tp:taxon-name>: <tp:taxon-name><tp:taxon-name-part taxon-name-part-type="family">Sicariidae</tp:taxon-name-part></tp:taxon-name>) in the Afrotropical region, with description of seven new species</article-title><source>Zootaxa</source><volume>4341</volume><issue>4</issue><fpage>475</fpage><lpage>494</lpage><pub-id pub-id-type="doi">10.11646/zootaxa.4341.4.2</pub-id></element-citation></ref><ref id="B11158997"><element-citation xmlns:xlink="http://www.w3.org/1999/xlink" publication-type="article" xlink:type="simple"><person-group person-group-type="author"><name name-style="western"><surname>Seshan</surname><given-names>Radhika</given-names></name></person-group><year>2006</year><article-title>The development of trade contact between the Coromandel Coast and the Philippines: 17th and early 18th centuries</article-title><source>Proceedings of the Indian History Congress</source><volume>67</volume><fpage>834</fpage><lpage>838</lpage><uri xlink:type="simple">https://www.jstor.org/stable/44148001</uri></element-citation></ref><ref id="B11159006"><element-citation xmlns:xlink="http://www.w3.org/1999/xlink" publication-type="article" xlink:type="simple"><person-group person-group-type="author"><name name-style="western"><surname>Eang</surname><given-names>Cheong Weng</given-names></name></person-group><year>2011</year><article-title>Changing the rules of the game (The India-Manila Trade: 1785–1809)</article-title><source>Journal of Southeast Asian Studies</source><volume>1</volume><issue>2</issue><fpage>1</fpage><lpage>19</lpage><pub-id pub-id-type="doi">10.1017/s002246340002021x</pub-id></element-citation></ref><ref id="B11159074"><element-citation xmlns:xlink="http://www.w3.org/1999/xlink" publication-type="article" xlink:type="simple"><person-group person-group-type="author"><name name-style="western"><surname>Luo</surname><given-names>Yufa</given-names></name><name name-style="western"><surname>Li</surname><given-names>Shuqiang</given-names></name></person-group><year>2015</year><article-title>Global invasion history of the Mediterranean recluse spider: a concordance with human expansion</article-title><source>Ecography</source><volume>38</volume><issue>11</issue><fpage>1080</fpage><lpage>1089</lpage><pub-id pub-id-type="doi">10.1111/ecog.01244</pub-id></element-citation></ref></ref-list></tp:taxon-treatment>
